# Supplementary material for: Comparing Apples and Oranges?: Next Generation Sequencing and Its Impact on Microbiome Analysis
Source: PLoS One. 2016 Feb 5;11(2):e0148028. doi: 10.1371/journal.pone.0148028 (PMC4746063; doi:10.1371/journal.pone.0148028)
Supplement: S1 Table — The table also contains the PCR conditions for 16S rRNA gene amlification and sequence length for quality filtering during read processing. (XLSX) [file pone.0148028.s003.xlsx]

## Sheet: Amplicon
Amplification
Ion Torrent	Ion Linker	Forward Primer	Reverse Primer
V1V2	CCATCTCATCCCTGCGTGTCTCCGACTCAG	AGAGTTTGATCCTGGCTCAG	TGCTGCCTCCCGTAGGAGT
V4V5	CCATCTCATCCCTGCGTGTCTCCGACTCAG	GTGCCAGCMGCCGCGGTAA	CCGTCAATTYYTTTRAGTTT
Miseq	Reverse Complement of 3' Illumina Adapter	Reverse Primer Pad	Reverse Primer Linker	Forward Primer	Reverse Primer
V1V2	CAAGCAGAAGACGGCATACGAGAT	AGTCAGTCAG	CA	AGAGTTTGATCCTGGCTCAG	TGCTGCCTCCCGTAGGAGT
V4V5	CAAGCAGAAGACGGCATACGAGAT	AGTCAGTCAG	CA	GTGCCAGCMGCCGCGGTAA	CCGTCAATTYYTTTRAGTTT
PCR Conditions	Step 1	Step 2	Step 3	Step 4	Step 5
V4V5	94°C x 3mins	35 cycles of 94°C x 45 seconds	67°C x 1min	72°C x 1min	72°C x 2min and held at 4°C
V1V2	94°C x 2mins	25 cycles of 94°C x 1min	67°C x 45s	72°C x 1min	72°C x 2min and held at 4°C
Bioinformatics
Quality Filtering
Length cut-offs	MiSeq	PGM
V1V2	305-325bp	335-355bp
V4V5	365-385bp	380-400bp
