# Supplementary material for: Comparing Apples and Oranges?: Next Generation Sequencing and Its Impact on Microbiome Analysis
Source: PLoS One. 2016 Feb 5;11(2):e0148028. doi: 10.1371/journal.pone.0148028 (PMC4746063; doi:10.1371/journal.pone.0148028)
Supplement: S2 Table — A Mann-whitney test was used to analyse differences and the P-values were corrected for multiple testing using Benjamini and Hochberg. (XLSX) [file pone.0148028.s004.xlsx]

## Sheet: Cluster 3 vs Cluster 4
	Cluster 3 Mean	Cluster 3 Median	Cluster 4 Mean	Cluster 4 Median	P-value	Adjusted P-value
Barnesiella	0	0	4.92956	3.585	2.40253e-07	9.29722e-06
Campylobacter	16.9953	11.58	0.00204474	0	3.44342e-07	9.29722e-06
Subdoligranulum	0	0	4.17081	2.33678	2.40253e-07	9.29722e-06
Blautia	3.24059	3.22	0.486653	0.49258	6.41956e-07	1.29996e-05
Coprococcus	2.86353	2.74	0.159185	0	4.28899e-06	6.94817e-05
Ruminococcus	3.23294	2.91	0.671385	0.08413	7.32116e-06	9.88357e-05
Dorea	0	0	0.235951	0.07931	5.04999e-05	0.000511312
Paraprevotella	0	0	2.44421	0.83121	5.04999e-05	0.000511312
Odoribacter	3.52059	3.65	1.08054	0.23248	0.000186669	0.00168002
Bifidobacterium	2.08294	1.92	0.569326	0.06675	0.00021565	0.00174676
Collinsella	0	0	0.0918121	0.0174	0.000302979	0.00204511
Oscillibacter	0	0	0.0863532	0.05249	0.000302979	0.00204511
Streptococcus	2.41706	2.25	0.930382	0.34719	0.00038602	0.0024052
Bilophila	0	0	0.0678453	0.03579	0.000696757	0.00376249
Sutterella	0	0	1.30305	0.34145	0.000696757	0.00376249
Salmonella	1.59824	0	0	0	0.00101238	0.00512515
Bacteroides	14.9	11.58	37.7724	34.1057	0.00217286	0.00976366
Escherichia	3.52353	0.76	0.0606605	0	0.00205925	0.00976366
Riemerella	4.78647	1.35	0.433158	0	0.00229024	0.00976366
Butyrivibrio	0	0	3.36982	0	0.00329521	0.0133456
Coprobacter	0	0	0.0436668	0	0.00681805	0.0262982
Faecalibacterium	4.24882	4.25	2.79295	2.25417	0.0110247	0.0405908
Phascolarctobacterium	0	0	1.4747	0	0.0137083	0.0482771
Lactococcus	0.417059	0	0.00455579	0	0.0193488	0.0653022
Anaerostipes	0	0	0.0142105	0	0.0268928	0.0777971
Holdemania	0	0	0.00416211	0	0.0268928	0.0777971
Parasutterella	0	0	0.00241211	0	0.0268928	0.0777971
Prevotella	0	0	0.602212	0	0.0268928	0.0777971
Clostridium	1.74647	1.1	0.216976	0	0.0438781	0.122556
Anaerotruncus	0	0	0.00308053	0	0.0517521	0.135223
Dialister	0	0	0.00165895	0	0.0517521	0.135223
Actinobacillus	0	0	0.00102737	0	0.0984661	0.204507
Adlercreutzia	0	0	0.00804579	0	0.0984661	0.204507
Gemella	0	0	0.000926842	0	0.0984661	0.204507
Granulicatella	0	0	0.000914737	0	0.0984661	0.204507
Haemophilus	1.91882	1.84	0.985296	0.29707	0.0958068	0.204507
Lactobacillus	0.52	0	0.0104163	0	0.0955855	0.204507
Marvinbryantia	0	0	0.0101132	0	0.0984661	0.204507
Turicibacter	0	0	0.00272474	0	0.0984661	0.204507
Shigella	0.151176	0	0.0184	0	0.102373	0.207305
Aggregatibacter	0.870588	0	0.000488421	0	0.10849	0.214333
Veillonella	1.46882	0.91	0.681556	0.25429	0.133369	0.257211
Alistipes	5.65118	5.06	10.6329	10.0793	0.15378	0.281866
Borrelia	0	0	0.0310295	0	0.187911	0.281866
Butyricimonas	0	0	0.000156842	0	0.187911	0.281866
Comamonas	0	0	0.000348947	0	0.187911	0.281866
Coprobacillus	0	0	0.00511053	0	0.187911	0.281866
Deinococcus	0	0	0.0140905	0	0.187911	0.281866
Desulfovibrio	0	0	0.00244842	0	0.187911	0.281866
Flavonifractor	0	0	0.000534211	0	0.187911	0.281866
Neisseria	0	0	0.00190421	0	0.187911	0.281866
Oxalobacter	0	0	0.00233316	0	0.187911	0.281866
Rothia	0	0	0.000267895	0	0.187911	0.281866
Weissella	0	0	0.00100947	0	0.187911	0.281866
Porphyromonas	0.676471	0	0.000127895	0	0.222703	0.32798
Eubacterium	6.17824	4.84	6.07069	3.46295	0.253851	0.367178
Brachyspira	0	0	0.00169632	0	0.373324	0.421655
Burkholderia	0	0	0.00211368	0	0.373324	0.421655
Catenibacterium	0	0	0.00366789	0	0.373324	0.421655
Chlamydophila	0	0	0.00748316	0	0.373324	0.421655
Enterococcus	0.0494118	0	0	0	0.316563	0.421655
Enterorhabdus	0	0	0.000766316	0	0.373324	0.421655
Leuconostoc	0.195294	0	0.00233158	0	0.374804	0.421655
Mitsuokella	0	0	0.000383684	0	0.373324	0.421655
Pantoea	0	0	0.00134053	0	0.373324	0.421655
Parabacteroides	6.86588	4.59	7.14275	3.62419	0.346156	0.421655
Pseudoflavonifractor	0	0	0.000198947	0	0.373324	0.421655
Pseudomonas	0	0	0.000282105	0	0.373324	0.421655
Slackia	0	0	0.000486842	0	0.373324	0.421655
Staphylococcus	0	0	0.000103158	0	0.373324	0.421655
Wolbachia	0	0	0.0473637	0	0.373324	0.421655
Zymomonas	0.268824	0	0	0	0.316563	0.421655
Citrobacter	0.225294	0	0.00281895	0	0.460703	0.511191
Bacillus	0.117647	0	0.000672105	0	0.467209	0.511404
Eggerthella	0.239412	0	0.00244421	0	0.495123	0.534733
Roseburia	4.15529	4	4.52402	4.4524	0.638562	0.680572
Akkermansia	0.337059	0	0.00612	0	0.732608	0.770666
Klebsiella	1.12412	0	1.67622	0	0.783204	0.813327
Enterobacter	0.138235	0	0.00362684	0	0.838956	0.849443
Fusobacterium	0.0623529	0	0.00610263	0	0.838922	0.849443
Methanobrevibacter	0.704118	0	0.430898	0	1	1
Abiotrophia	0	0	0	0	#N/A	#N/A
Acetanaerobacterium	0	0	0	0	#N/A	#N/A
Acetivibrio	0	0	0	0	#N/A	#N/A
Acidaminococcus	0	0	0	0	#N/A	#N/A
Actinomyces	0	0	0	0	#N/A	#N/A
Allisonella	0	0	0	0	#N/A	#N/A
Allobaculum	0	0	0	0	#N/A	#N/A
Alloprevotella	0	0	0	0	#N/A	#N/A
Anaerofilum	0	0	0	0	#N/A	#N/A
Anaerofustis	0	0	0	0	#N/A	#N/A
Anaeroglobus	0	0	0	0	#N/A	#N/A
Anaeroplasma	0	0	0	0	#N/A	#N/A
Anaerosporobacter	0	0	0	0	#N/A	#N/A
Anaerovorax	0	0	0	0	#N/A	#N/A
Asaccharobacter	0	0	0	0	#N/A	#N/A
Asteroleplasma	0	0	0	0	#N/A	#N/A
Azorhizobium	0	0	0	0	#N/A	#N/A
Buchnera	0	0	0	0	#N/A	#N/A
Butyricicoccus	0	0	0	0	#N/A	#N/A
Cellulomonas	0	0	0	0	#N/A	#N/A
Cellulosilyticum	0	0	0	0	#N/A	#N/A
Cellvibrio	0	0	0	0	#N/A	#N/A
Cerasicoccus	0	0	0	0	#N/A	#N/A
Cloacibacillus	0	0	0	0	#N/A	#N/A
Clostridium_III	0	0	0	0	#N/A	#N/A
Clostridium_IV	0	0	0	0	#N/A	#N/A
Clostridium_sensu_stricto	0	0	0	0	#N/A	#N/A
Clostridium_XI	0	0	0	0	#N/A	#N/A
Clostridium_XlVa	0	0	0	0	#N/A	#N/A
Clostridium_XlVb	0	0	0	0	#N/A	#N/A
Clostridium_XVIII	0	0	0	0	#N/A	#N/A
Corynebacterium	0	0	0	0	#N/A	#N/A
Cystobacter	0	0	0	0	#N/A	#N/A
Dictyoglomus	0	0	0	0	#N/A	#N/A
Eikenella	0	0	0	0	#N/A	#N/A
Escherichia/Shigella	0	0	0	0	#N/A	#N/A
Ethanoligenens	0	0	0	0	#N/A	#N/A
Faecalitalea	0	0	0	0	#N/A	#N/A
Fusibacter	0	0	0	0	#N/A	#N/A
Gemmiger	0	0	0	0	#N/A	#N/A
Gordonibacter	0	0	0	0	#N/A	#N/A
Gracilibacter	0	0	0	0	#N/A	#N/A
Hallella	0	0	0	0	#N/A	#N/A
Hespellia	0	0	0	0	#N/A	#N/A
Howardella	0	0	0	0	#N/A	#N/A
Hydrogenoanaerobacterium	0	0	0	0	#N/A	#N/A
Kingella	0	0	0	0	#N/A	#N/A
Lachnoanaerobaculum	0	0	0	0	#N/A	#N/A
Lachnobacterium	0	0	0	0	#N/A	#N/A
Lachnoclostridium	0	0	0	0	#N/A	#N/A
Listeria	0	0	0	0	#N/A	#N/A
Megasphaera	0	0	0	0	#N/A	#N/A
Methanomassiliicoccus	0	0	0	0	#N/A	#N/A
Methylophilus	0	0	0	0	#N/A	#N/A
Mogibacterium	0	0	0	0	#N/A	#N/A
Myxococcus	0	0	0	0	#N/A	#N/A
Olsenella	0	0	0	0	#N/A	#N/A
Oribacterium	0	0	0	0	#N/A	#N/A
Papillibacter	0	0	0	0	#N/A	#N/A
Parasporobacterium	0	0	0	0	#N/A	#N/A
Pelobacter	0	0	0	0	#N/A	#N/A
Pelomonas	0	0	0	0	#N/A	#N/A
Peptoclostridium	0	0	0	0	#N/A	#N/A
Phenylobacterium	0	0	0	0	#N/A	#N/A
Pyramidobacter	0	0	0	0	#N/A	#N/A
Raoultella	0	0	0	0	#N/A	#N/A
Robinsoniella	0	0	0	0	#N/A	#N/A
Ruminococcus2	0	0	0	0	#N/A	#N/A
Selenomonas	0	0	0	0	#N/A	#N/A
Shewanella	0	0	0	0	#N/A	#N/A
Solobacterium	0	0	0	0	#N/A	#N/A
Sporacetigenium	0	0	0	0	#N/A	#N/A
Sporobacter	0	0	0	0	#N/A	#N/A
Stenotrophomonas	0	0	0	0	#N/A	#N/A
Succinispira	0	0	0	0	#N/A	#N/A
Syntrophococcus	0	0	0	0	#N/A	#N/A
Syntrophomonas	0	0	0	0	#N/A	#N/A
Tannerella	0	0	0	0	#N/A	#N/A
Treponema	0	0	0	0	#N/A	#N/A
Unclassified	0	0	0	0	#N/A	#N/A
Vampirovibrio	0	0	0	0	#N/A	#N/A
Victivallis	0	0	0	0	#N/A	#N/A

## Sheet: Cluster 2 vs Clusters 3 and 4
	Cluster 2 Mean	Cluster 2 Median	Clusters 3 and 4 Mean	Clusters 3 and 4 Median	P-value	Adjusted P-value
Buchnera	0.442511	0.00180676	0	0	1.48827e-12	1.82313e-11
Cellulomonas	0.323832	0.0026651	0	0	1.48827e-12	1.82313e-11
Cellvibrio	0.483549	0.00200431	0	0	1.48827e-12	1.82313e-11
Myxococcus	0.136904	0.00414879	0	0	1.48827e-12	1.82313e-11
Pelobacter	0.268138	0.00621801	0	0	1.48827e-12	1.82313e-11
Phenylobacterium	0.312233	0.00157552	0	0	1.48827e-12	1.82313e-11
Shewanella	0.344544	0.0113703	0	0	1.48827e-12	1.82313e-11
Treponema	0.0709807	0.0384821	0	0	1.48827e-12	1.82313e-11
Pseudomonas	0.0852601	0.044691	0.000148889	0	3.45438e-12	3.76144e-11
Azorhizobium	1.27384	0.0017941	0	0	1.00527e-11	6.56777e-11
Ethanoligenens	0.0566565	0.0451068	0	0	1.00527e-11	6.56777e-11
Faecalitalea	0.376066	0.181778	0	0	1.00527e-11	6.56777e-11
Lachnoclostridium	0.198962	0.14552	0	0	1.00527e-11	6.56777e-11
Peptoclostridium	0.171928	0.122659	0	0	1.00527e-11	6.56777e-11
Tannerella	0.315931	0.278393	0	0	1.00527e-11	6.56777e-11
Desulfovibrio	0.0680326	0.0357215	0.00129222	0	3.13393e-11	1.91953e-10
Dictyoglomus	0.572111	0.0012792	0	0	6.35628e-11	3.66421e-10
Burkholderia	0.05386	0.03958	0.00111556	0	8.24993e-11	4.49163e-10
Enterococcus	0.0760763	0.0465212	0.0233333	0	2.99333e-10	1.46673e-09
Zymomonas	0.00296535	0.00221945	0.126944	0	2.99333e-10	1.46673e-09
Faecalibacterium	0	0	3.48045	3.69	1.4594e-09	6.81052e-09
Adlercreutzia	0.063457	0.00842014	0.00424639	0	8.35482e-09	3.72169e-08
Bacillus	0.0671571	0.0412742	0.0559103	0	1.55633e-08	6.6313e-08
Blautia	0	0	1.78712	1.11035	4.67981e-08	1.91092e-07
Porphyromonas	0.0502374	0.0392216	0.319512	0	1.33833e-07	5.24625e-07
Enterobacter	0.107987	0.0257871	0.0671919	0	1.4994e-07	5.65159e-07
Prevotella	0.400442	0.197929	0.317834	0	2.03866e-07	7.39959e-07
Fusobacterium	0.012063	0.0133023	0.0326653	0	8.71694e-07	3.05093e-06
Akkermansia	0.0197329	0.012143	0.162397	0	2.6432e-06	8.93218e-06
Citrobacter	0.00560322	0.00406038	0.107877	0	5.19848e-06	1.69817e-05
Coprococcus	0	0	1.43624	0.46435	7.43951e-06	2.35185e-05
Shigella	0.0118449	0.00156129	0.0811	0	2.34464e-05	7.18046e-05
Klebsiella	2.84106	0.0130329	1.41551	0	3.92092e-05	0.000116439
Aggregatibacter	0.014675	0.00456009	0.411369	0	4.6656e-05	0.000134479
Eggerthella	0.0349437	0.0234528	0.114346	0	5.11139e-05	0.000143119
Oscillibacter	0.19935	0.116918	0.0455753	0	5.58728e-05	0.000152098
Butyrivibrio	0.0742148	0.0420617	1.77851	0	8.08632e-05	0.000214178
Lactococcus	0.0259528	0.00798326	0.199349	0	0.000192163	0.000495579
Lactobacillus	0.0762964	0.0851699	0.251053	0	0.000370702	0.000931507
Barnesiella	0	0	2.60171	0.046095	0.000411929	0.00098461
Subdoligranulum	0	0	2.20126	0.56265	0.000411929	0.00098461
Roseburia	2.33249	1.31492	4.3499	4.1203	0.000553089	0.00129054
Bacteroides	54.2274	63.0432	26.9715	22.1905	0.000597044	0.0013607
Salmonella	0.0233654	0.0113945	0.754722	0	0.000956047	0.00212938
Leuconostoc	0.0105382	0.0122094	0.0934528	0	0.00157316	0.00342599
Ruminococcus	0.223274	0.0984484	1.88101	1.585	0.00414253	0.00882539
Dorea	0	0	0.124529	0	0.00436527	0.00891243
Paraprevotella	0	0	1.29	0	0.00436527	0.00891243
Collinsella	0	0	0.0484564	0	0.0102144	0.0204288
Riemerella	0.00916665	0.00557066	2.48889	0	0.010475	0.0205309
Bilophila	0	0	0.0358072	0	0.0153626	0.0289525
Sutterella	0	0	0.687723	0	0.0153626	0.0289525
Coprobacter	0	0	0.0230464	0	0.0494481	0.0914324
Phascolarctobacterium	0	0	0.778316	0	0.071998	0.130663
Clostridium	0.326762	0.20319	0.939237	0.00669	0.0968346	0.172542
Anaerostipes	0	0	0.0075	0	0.104443	0.175426
Holdemania	0	0	0.00219667	0	0.104443	0.175426
Methanobrevibacter	0.0470021	0.0012409	0.559918	0	0.105613	0.175426
Parasutterella	0	0	0.00127306	0	0.104443	0.175426
Veillonella	0.196378	0.0990184	1.05332	0.460365	0.145896	0.238296
Anaerotruncus	0	0	0.00162583	0	0.151438	0.239369
Dialister	0	0	0.000875556	0	0.151438	0.239369
Cystobacter	0.0800801	0	0	0	0.169153	0.259016
Methylophilus	0.25025	0	0	0	0.169153	0.259016
Odoribacter	2.7434	3.43111	2.23279	2.00892	0.197566	0.297869
Actinobacillus	0	0	0.000542222	0	0.220645	0.308903
Gemella	0	0	0.000489167	0	0.220645	0.308903
Granulicatella	0	0	0.000482778	0	0.220645	0.308903
Marvinbryantia	0	0	0.0053375	0	0.220645	0.308903
Turicibacter	0	0	0.00143806	0	0.220645	0.308903
Bifidobacterium	0.345997	0.252076	1.28409	0.53	0.24344	0.336015
Streptococcus	0.829736	0.69197	1.63242	1.04	0.283028	0.385233
Borrelia	0	0	0.0163767	0	0.32642	0.390111
Butyricimonas	0	0	8.27778e-05	0	0.32642	0.390111
Comamonas	0	0	0.000184167	0	0.32642	0.390111
Coprobacillus	0	0	0.00269722	0	0.32642	0.390111
Deinococcus	0	0	0.00743667	0	0.32642	0.390111
Flavonifractor	0	0	0.000281944	0	0.32642	0.390111
Neisseria	0	0	0.001005	0	0.32642	0.390111
Oxalobacter	0	0	0.00123139	0	0.32642	0.390111
Rothia	0	0	0.000141389	0	0.32642	0.390111
Weissella	0	0	0.000532778	0	0.32642	0.390111
Brachyspira	0	0	0.000895278	0	0.504247	0.514752
Catenibacterium	0	0	0.00193583	0	0.504247	0.514752
Chlamydophila	0	0	0.00394944	0	0.504247	0.514752
Enterorhabdus	0	0	0.000404444	0	0.504247	0.514752
Escherichia	0.0682305	0.0288167	1.6959	0.00551	0.500867	0.514752
Eubacterium	4.62103	2.92478	6.12147	4.35796	0.462878	0.514752
Haemophilus	0.707879	0.319422	1.42613	0.764725	0.489562	0.514752
Mitsuokella	0	0	0.0002025	0	0.504247	0.514752
Pantoea	0	0	0.0007075	0	0.504247	0.514752
Parabacteroides	11.0338	4.66495	7.01201	4.26097	0.449989	0.514752
Pseudoflavonifractor	0	0	0.000105	0	0.504247	0.514752
Slackia	0	0	0.000256944	0	0.504247	0.514752
Staphylococcus	0	0	5.44444e-05	0	0.504247	0.514752
Wolbachia	0	0	0.0249975	0	0.504247	0.514752
Campylobacter	0.0980893	0.0313688	8.02663	0.00174	0.62025	0.626645
Alistipes	8.96991	5.74145	8.28041	5.875	0.811425	0.811425
Abiotrophia	0	0	0	0	#N/A	#N/A
Acetanaerobacterium	0	0	0	0	#N/A	#N/A
Acetivibrio	0	0	0	0	#N/A	#N/A
Acidaminococcus	0	0	0	0	#N/A	#N/A
Actinomyces	0	0	0	0	#N/A	#N/A
Allisonella	0	0	0	0	#N/A	#N/A
Allobaculum	0	0	0	0	#N/A	#N/A
Alloprevotella	0	0	0	0	#N/A	#N/A
Anaerofilum	0	0	0	0	#N/A	#N/A
Anaerofustis	0	0	0	0	#N/A	#N/A
Anaeroglobus	0	0	0	0	#N/A	#N/A
Anaeroplasma	0	0	0	0	#N/A	#N/A
Anaerosporobacter	0	0	0	0	#N/A	#N/A
Anaerovorax	0	0	0	0	#N/A	#N/A
Asaccharobacter	0	0	0	0	#N/A	#N/A
Asteroleplasma	0	0	0	0	#N/A	#N/A
Butyricicoccus	0	0	0	0	#N/A	#N/A
Cellulosilyticum	0	0	0	0	#N/A	#N/A
Cerasicoccus	0	0	0	0	#N/A	#N/A
Cloacibacillus	0	0	0	0	#N/A	#N/A
Clostridium_III	0	0	0	0	#N/A	#N/A
Clostridium_IV	0	0	0	0	#N/A	#N/A
Clostridium_sensu_stricto	0	0	0	0	#N/A	#N/A
Clostridium_XI	0	0	0	0	#N/A	#N/A
Clostridium_XlVa	0	0	0	0	#N/A	#N/A
Clostridium_XlVb	0	0	0	0	#N/A	#N/A
Clostridium_XVIII	0	0	0	0	#N/A	#N/A
Corynebacterium	0	0	0	0	#N/A	#N/A
Eikenella	0	0	0	0	#N/A	#N/A
Escherichia/Shigella	0	0	0	0	#N/A	#N/A
Fusibacter	0	0	0	0	#N/A	#N/A
Gemmiger	0	0	0	0	#N/A	#N/A
Gordonibacter	0	0	0	0	#N/A	#N/A
Gracilibacter	0	0	0	0	#N/A	#N/A
Hallella	0	0	0	0	#N/A	#N/A
Hespellia	0	0	0	0	#N/A	#N/A
Howardella	0	0	0	0	#N/A	#N/A
Hydrogenoanaerobacterium	0	0	0	0	#N/A	#N/A
Kingella	0	0	0	0	#N/A	#N/A
Lachnoanaerobaculum	0	0	0	0	#N/A	#N/A
Lachnobacterium	0	0	0	0	#N/A	#N/A
Listeria	0	0	0	0	#N/A	#N/A
Megasphaera	0	0	0	0	#N/A	#N/A
Methanomassiliicoccus	0	0	0	0	#N/A	#N/A
Mogibacterium	0	0	0	0	#N/A	#N/A
Olsenella	0	0	0	0	#N/A	#N/A
Oribacterium	0	0	0	0	#N/A	#N/A
Papillibacter	0	0	0	0	#N/A	#N/A
Parasporobacterium	0	0	0	0	#N/A	#N/A
Pelomonas	0	0	0	0	#N/A	#N/A
Pyramidobacter	0	0	0	0	#N/A	#N/A
Raoultella	0	0	0	0	#N/A	#N/A
Robinsoniella	0	0	0	0	#N/A	#N/A
Ruminococcus2	0	0	0	0	#N/A	#N/A
Selenomonas	0	0	0	0	#N/A	#N/A
Solobacterium	0	0	0	0	#N/A	#N/A
Sporacetigenium	0	0	0	0	#N/A	#N/A
Sporobacter	0	0	0	0	#N/A	#N/A
Stenotrophomonas	0	0	0	0	#N/A	#N/A
Succinispira	0	0	0	0	#N/A	#N/A
Syntrophococcus	0	0	0	0	#N/A	#N/A
Syntrophomonas	0	0	0	0	#N/A	#N/A
Unclassified	0	0	0	0	#N/A	#N/A
Vampirovibrio	0	0	0	0	#N/A	#N/A
Victivallis	0	0	0	0	#N/A	#N/A

## Sheet: Cluster 2, 3 and 4 vs Cluster 1
	Cluster 2, 3 ad 4 Mean	Cluster 2, 3 ad 4 Median	Cluster 1 Mean	Cluster 1 Median	P-value	Adjusted P-value
Clostridium_XlVb	0	0	0.13482	0.0268167	9.88667e-18	8.05763e-16
Unclassified	0	0	20.6552	17.0668	9.88667e-18	8.05763e-16
Clostridium_sensu_stricto	0	0	0.40667	0.0301861	5.71634e-16	3.10588e-14
Clostridium_XlVa	0	0	0.271578	0.0786186	4.03727e-15	1.31615e-13
Ruminococcus2	0	0	0.0932935	0.0408868	4.03727e-15	1.31615e-13
Butyricicoccus	0	0	0.0525733	0.0452579	1.74876e-13	4.75079e-12
Clostridium_IV	0	0	0.564113	0.0315377	1.07527e-12	2.50385e-11
Eubacterium	5.62133	4.04006	0	0	3.01906e-11	6.15134e-10
Clostridium_XI	0	0	0.129181	0.00496503	3.57119e-11	6.46783e-10
Granulicatella	0.000321852	0	0.00858933	0.00572013	4.45736e-11	7.2655e-10
Pseudoflavonifractor	7e-05	0	0.0189762	0.00267272	5.53232e-11	8.19789e-10
Anaerovorax	0	0	0.0334972	0.0142289	1.93389e-10	2.62687e-09
Flavonifractor	0.000187963	0	0.0527299	0.0324095	6.33486e-10	7.94294e-09
Parasutterella	0.000848704	0	0.23941	0.0159192	1.43148e-09	1.66665e-08
Gemella	0.000326111	0	0.00545674	0.0032447	5.5863e-09	6.07044e-08
Butyricimonas	5.51852e-05	0	0.354902	0.0827722	1.71186e-08	1.74396e-07
Actinomyces	0	0	0.00481879	0.000626624	2.43216e-08	2.20245e-07
Sporobacter	0	0	0.0535456	0.000793985	2.43216e-08	2.20245e-07
Bifidobacterium	0.971391	0.387245	0.0104424	0	2.66198e-08	2.2837e-07
Holdemania	0.00146444	0	0.0148134	0.00689203	3.86668e-08	3.15134e-07
Escherichia	1.15335	0.0154255	0	0	3.67435e-07	2.852e-06
Clostridium	0.735079	0.0967525	0	0	6.44206e-07	4.77298e-06
Staphylococcus	3.62963e-05	0	0.00238113	0	7.47123e-07	5.29483e-06
Haemophilus	1.18671	0.3669	0.00715297	0.00107908	2.01346e-06	1.36748e-05
Clostridium_XVIII	0	0	0.0556826	0	2.2207e-06	1.39221e-05
Solobacterium	0	0	0.000761942	0	2.2207e-06	1.39221e-05
Faecalibacterium	2.3203	1.99291	5.68725	5.09298	2.88854e-06	1.74382e-05
Campylobacter	5.38379	0.0140679	0.00165637	0	5.55911e-06	3.23619e-05
Oscillibacter	0.0968336	0.0136223	1.15984	0.457771	7.7159e-06	4.33687e-05
Barnesiella	1.73447	0	3.71478	1.74089	8.06733e-06	4.38325e-05
Howardella	0	0	0.00694663	0	9.3838e-06	4.69945e-05
Listeria	0	0	0.00213025	0	9.3838e-06	4.69945e-05
Roseburia	3.67743	3.46164	1.43086	0.808124	9.51423e-06	4.69945e-05
Anaerotruncus	0.00108389	0	0.00675869	0.00136551	1.01484e-05	4.86525e-05
Anaerostipes	0.005	0	0.0237006	0.00375735	1.72938e-05	8.05398e-05
Riemerella	1.66231	0.000155201	0	0	3.69237e-05	0.000167182
Anaerofilum	0	0	0.00181167	0	3.85438e-05	0.000169801
Neisseria	0.00067	0	0.0110901	0	7.99666e-05	0.000343015
Butyrivibrio	1.21041	0	0	0	9.08432e-05	0.000379678
Methanobrevibacter	0.388946	5.9927e-05	0.000100436	0	0.000139341	0.000567814
Asaccharobacter	0	0	0.00760067	0	0.000154318	0.00061351
Phascolarctobacterium	0.518877	0	0.455283	0.00796834	0.00019038	0.000738857
Akkermansia	0.114842	0	0	0	0.000214756	0.000814074
Salmonella	0.510937	0	6.52733e-05	0	0.000235117	0.000871001
Turicibacter	0.000958704	0	0.0233554	0	0.000335131	0.00121392
Aggregatibacter	0.279138	0	0.000117789	0	0.000496587	0.00168633
Odoribacter	2.40299	2.34239	0.51713	0.350503	0.000481814	0.00168633
Shigella	0.058015	0	0	0	0.000488998	0.00168633
Weissella	0.000355185	0	0.00136635	0	0.000545965	0.00181617
Cellulosilyticum	0	0	0.000713098	0	0.000604465	0.00189477
Escherichia/Shigella	0	0	0.00228841	0	0.000604465	0.00189477
Victivallis	0	0	0.00867079	0	0.000604465	0.00189477
Adlercreutzia	0.0239832	0	0	0	0.000728131	0.00223935
Citrobacter	0.0737855	0	9.04696e-05	0	0.00102146	0.00308329
Buchnera	0.147504	0	0	0	0.00157446	0.0040736
Burkholderia	0.018697	0	0	0	0.00157446	0.0040736
Cellulomonas	0.107944	0	0	0	0.00157446	0.0040736
Cellvibrio	0.161183	0	0	0	0.00157446	0.0040736
Myxococcus	0.0456346	0	0	0	0.00157446	0.0040736
Pelobacter	0.0893793	0	0	0	0.00157446	0.0040736
Phenylobacterium	0.104078	0	0	0	0.00157446	0.0040736
Shewanella	0.114848	0	0	0	0.00157446	0.0040736
Zymomonas	0.0856181	0	0	0	0.00157446	0.0040736
Sutterella	0.458482	0	0.423739	0.0405336	0.00191167	0.00486879
Azorhizobium	0.424612	0	0	0	0.00228786	0.00513002
Clostridium_III	0	0	0.00140812	0	0.00232897	0.00513002
Ethanoligenens	0.0188855	0	0	0	0.00228786	0.00513002
Faecalitalea	0.125355	0	0	0	0.00228786	0.00513002
Gemmiger	0	0	0.000736936	0	0.00232897	0.00513002
Hydrogenoanaerobacterium	0	0	0.00216035	0	0.00232897	0.00513002
Lachnoclostridium	0.0663208	0	0	0	0.00228786	0.00513002
Peptoclostridium	0.0573092	0	0	0	0.00228786	0.00513002
Succinispira	0	0	0.0337301	0	0.00232897	0.00513002
Vampirovibrio	0	0	0.00208391	0	0.00232897	0.00513002
Veillonella	0.767673	0.23757	0.0952405	0.0102676	0.00246069	0.0053479
Pseudomonas	0.0285193	0	9.67372e-05	0	0.00305064	0.00654282
Dictyoglomus	0.190704	0	0	0	0.00329973	0.00698515
Paraprevotella	0.859999	0	1.46169	0.209428	0.00385434	0.00805457
Enterococcus	0.0409143	0	0.000870635	0	0.00591172	0.0121976
Leuconostoc	0.0658146	0.00307864	0.000872972	0	0.00648022	0.0132035
Tannerella	0.10531	0	2.82948e-05	0	0.0066622	0.0134066
Dorea	0.0830196	0	0.0488005	0.0279138	0.0074145	0.0147386
Acidaminococcus	0	0	0.0034846	0	0.00890595	0.0168799
Corynebacterium	0	0	5.61178e-05	0	0.00890595	0.0168799
Lachnoanaerobaculum	0	0	0.000220987	0	0.00890595	0.0168799
Syntrophococcus	0	0	0.000237281	0	0.00890595	0.0168799
Klebsiella	1.89069	0	0.00877926	0	0.0094468	0.0176992
Treponema	0.0236602	0	0.000351825	0	0.0113314	0.0209889
Desulfovibrio	0.023539	0	0.000334455	0	0.0117747	0.0215649
Slackia	0.000171296	0	0.00317544	0	0.0148858	0.0269598
Bilophila	0.0238715	0	0.0114685	0.00152405	0.0177374	0.0317714
Streptococcus	1.36486	0.796052	0.777543	0.35574	0.0202176	0.0358203
Allobaculum	0	0	5.79506e-05	0	0.0344059	0.0534111
Alloprevotella	0	0	8.0078e-05	0	0.0344059	0.0534111
Anaerofustis	0	0	8.37985e-05	0	0.0344059	0.0534111
Asteroleplasma	0	0	0.000201411	0	0.0344059	0.0534111
Cerasicoccus	0	0	0.00052158	0	0.0344059	0.0534111
Cloacibacillus	0	0	0.000181145	0	0.0344059	0.0534111
Eikenella	0	0	4.13495e-05	0	0.0344059	0.0534111
Gordonibacter	0	0	0.000418824	0	0.0344059	0.0534111
Gracilibacter	0	0	0.00058379	0	0.0344059	0.0534111
Hallella	0	0	0.000185831	0	0.0344059	0.0534111
Hespellia	0	0	0.293746	0	0.0344059	0.0534111
Selenomonas	0	0	0.000180573	0	0.0344059	0.0534111
Stenotrophomonas	0	0	0.000185893	0	0.0344059	0.0534111
Enterobacter	0.0807902	0	0.00717729	0	0.0434885	0.0668738
Fusobacterium	0.0257979	0	0.00567557	0	0.0448628	0.0683424
Eggerthella	0.0878783	0.000205	0.00475509	0	0.0482042	0.0727527
Oxalobacter	0.000820926	0	0.00125575	0	0.0625017	0.0934659
Alistipes	8.51024	5.84325	4.69863	2.86852	0.063339	0.0938569
Coprobacter	0.0153643	0	0	0	0.0682602	0.100238
Ruminococcus	1.32843	0.541926	0.549165	0.179721	0.0740912	0.107829
Subdoligranulum	1.46751	0	0.0984646	0.0374504	0.0948796	0.136862
Abiotrophia	0	0	0.000132307	0	0.140961	0.167713
Acetanaerobacterium	0	0	3.22457e-05	0	0.140961	0.167713
Acetivibrio	0	0	4.03547e-05	0	0.140961	0.167713
Allisonella	0	0	0.000316688	0	0.140961	0.167713
Anaeroglobus	0	0	3.22457e-05	0	0.140961	0.167713
Anaeroplasma	0	0	0.0014061	0	0.140961	0.167713
Anaerosporobacter	0	0	1.47683e-05	0	0.140961	0.167713
Comamonas	0.000122778	0	0.00578488	0	0.12922	0.167713
Fusibacter	0	0	0.000140382	0	0.140961	0.167713
Kingella	0	0	2.96558e-05	0	0.140961	0.167713
Lachnobacterium	0	0	6.61533e-05	0	0.140961	0.167713
Megasphaera	0	0	0.000227326	0	0.140961	0.167713
Methanomassiliicoccus	0	0	0.000227326	0	0.140961	0.167713
Mogibacterium	0	0	0.000980208	0	0.140961	0.167713
Olsenella	0	0	0.000206755	0	0.140961	0.167713
Oribacterium	0	0	0.000243501	0	0.140961	0.167713
Papillibacter	0	0	8.07095e-05	0	0.140961	0.167713
Parasporobacterium	0	0	0.000100436	0	0.140961	0.167713
Pelomonas	0	0	4.03547e-05	0	0.140961	0.167713
Pyramidobacter	0	0	4.24274e-05	0	0.140961	0.167713
Raoultella	0	0	0.000132307	0	0.140961	0.167713
Robinsoniella	0	0	4.03547e-05	0	0.140961	0.167713
Sporacetigenium	0	0	0.000100436	0	0.140961	0.167713
Syntrophomonas	0	0	8.07095e-05	0	0.140961	0.167713
Bacteroides	36.0568	28.1025	44.5957	43.3196	0.154551	0.182549
Brachyspira	0.000596852	0	0.000329234	0	0.188193	0.21911
Enterorhabdus	0.00026963	0	0.000394908	0	0.188193	0.21911
Lactobacillus	0.192801	0	0.0237398	0	0.230056	0.265951
Actinobacillus	0.000361481	0	0	0	0.248712	0.285494
Prevotella	0.34537	0	0.947581	0.00300543	0.284383	0.324157
Borrelia	0.0109178	0	0	0	0.352815	0.399367
Rothia	9.42593e-05	0	4.13495e-05	0	0.436049	0.490179
Parabacteroides	8.35261	4.34597	8.94571	3.88426	0.478254	0.533941
Chlamydophila	0.00263296	0	0	0	0.522895	0.560736
Cystobacter	0.0266934	0	0	0	0.522895	0.560736
Methylophilus	0.0834168	0	0	0	0.522895	0.560736
Mitsuokella	0.000135	0	0	0	0.522895	0.560736
Pantoea	0.000471667	0	0	0	0.522895	0.560736
Wolbachia	0.016665	0	0	0	0.522895	0.560736
Catenibacterium	0.00129056	0	0.00696714	0	0.553135	0.589287
Bacillus	0.0596592	0	0.00845294	0	0.561601	0.594422
Dialister	0.000583704	0	0.000100436	0	0.566154	0.595374
Coprococcus	0.957491	0	0.103065	0.0515938	0.590186	0.616668
Collinsella	0.0323043	0	0.0303378	0	0.691232	0.717648
Marvinbryantia	0.00355833	0	0.00398066	0	0.820747	0.841395
Porphyromonas	0.229754	0	0.00394259	0.000844968	0.820364	0.841395
Blautia	1.19141	0.45422	0.538978	0.273021	0.925593	0.942948
Lactococcus	0.14155	0	0.00667445	0.0011882	0.948959	0.960747
Coprobacillus	0.00179815	0	0.000454653	0	0.961128	0.961128
Deinococcus	0.00495778	0	0.000128983	0	0.961128	0.961128
