# Supplementary material for: Comparing Apples and Oranges?: Next Generation Sequencing and Its Impact on Microbiome Analysis
Source: PLoS One. 2016 Feb 5;11(2):e0148028. doi: 10.1371/journal.pone.0148028 (PMC4746063; doi:10.1371/journal.pone.0148028)
Supplement: S3 Table — (XLSX) [file pone.0148028.s005.xlsx]

## Sheet: HiSeq
HiSeq
N50
		150000	300000	600000	950000	1300000	1700000	5000000	10000000	15000000	20000000	25000000
Sample 1	Random1	612	1405	7118	1988	2753	4130	9858	10060	10537	9396	8573
	Random2	612	1404	7206	1963	2760	4077	9666	9694	10750	9481	8562
	Random3	615	1412	7619	1962	2717	4015	9097	9551	10486	9559	8589
Sample 2	Random1	540	533	648	952	1282	1659	7905	8867	5025	4184	4599
	Random2	573	532	643	945	1289	1649	7817	8712	5143	4208	4607
	Random3	556	518	649	939	1286	1600	7615	8404	5043	4159	4599
Sample 3	Random1	548	623	609	657	743	850	1724	3335	5185	6512	6715
	Random2	566	614	600	657	740	858	1738	3357	5164	6590	6713
	Random3	557	610	596	661	739	848	1736	3389	5194	6506	6713
Sample 4	Random1	599	575	598	719	911	1143	1907	2554	3402	4525	5244
	Random2	544	592	605	720	913	1131	1888	2566	3386	4514	5247
	Random3	602	582	598	717	906	1130	1919	2576	3416	4477	5246
Sample 5	Random1	627	1709	11999	1686	1116	1255	3511	11096	9890	7310	7021
	Random2	637	1685	10889	1610	1131	1251	3506	7392	10315	7291	7030
	Random3	645	1758	11662	1733	1159	1248	3524	11363	9819	7381	7017
Sample 6	Random1	523	554	740	924	1066	1331	4688	7844	9342	10978	11721
	Random2	543	555	733	924	1084	1347	4680	7578	9194	11173	11706
	Random3	523	554	733	913	1069	1350	4852	7670	9322	11048	11739

## Sheet: MiSeq
MiSeq
N50
		150000	300000	600000	950000	1300000	1700000
Sample 1	Random1	1006	1085	1387	1718
	Random2	1008	1061	1363	1717
	Random3	1003	1060	1378	1720
Sample 2	Random1	634	804	1083	1280	1435	1533
	Random2	630	794	1076	1288	1427	1531
	Random3	632	801	1066	1289	1414	1533
Sample 3	Random1	533	604	711	821
	Random2	539	603	712	826
	Random3	535	601	714	824
Sample 4	Random1	580	709	851	942	1038	1133
	Random2	579	712	847	947	1040	1132
	Random3	590	711	844	946	1036	1130
Sample 5	Random1	965	934	1140
	Random2	960	931	1137
	Random3	958	916	1137
Sample 6	Random1	580	710	922	1129	1301	1419
	Random2	582	708	924	1133	1293	1414
	Random3	580	708	924	1134	1295	1411

## Sheet: PGM
PGM
N50
		150000	300000	600000	950000
Sample 1	Random1	1091	1277	1467
	Random2	1091	1277	1467
	Random3	1091	1281	1467
Sample 2	Random1	486	637	914	1173
	Random2	486	637	914	1173
	Random3	486	637	913	1173
Sample 3	Random1	447	515	607	691
	Random2	447	515	607	691
	Random3	447	515	607	691
Sample 4	Random1	461	556	678	759
	Random2	461	556	678	759
	Random3	461	556	678	760
Sample 5	Random1	807	925	910	1045
	Random2	804	924	912	1045
	Random3	805	924	911	1045
Sample 6	Random1	441	418	520
	Random2	451	418	520
	Random3	452	418	518
